# Supplementary material for: CopG1, a Novel Transcriptional Regulator Affecting Symbiosis in Bradyrhizobium sp. SUTN9-2
Source: Biology (Basel). 2024 Jun 5;13(6):415. doi: 10.3390/biology13060415 (PMC11201211; doi:10.3390/biology13060415)
Supplement: Supplementary file 1 [file biology-13-00415-s001.zip]

Archive with 1 entries (1 files):
- biology-3018698-Supplementary Materials.pdf
